# Supplementary material for: The Prodrug DHED Delivers 17β-Estradiol into the Retina for Protection of Retinal Ganglion Cells and Preservation of Visual Function in an Animal Model of Glaucoma
Source: Cells. 2024 Jun 29;13(13):1126. doi: 10.3390/cells13131126 (PMC11240555; doi:10.3390/cells13131126)
Supplement: Supplementary file 1 [file cells-13-01126-s001.zip › Table S1_ cells-3068067.xlsx]

## Sheet: Peptide information-MM
Table S1: PRM setup for targeted proteomics to quantify fold changes of our panel of preclinical biomarkers (Figure 4) using the group comparison mode for native endogenous proteotypic peptides in SkylineTM
Protein Name	Protein ID	Precursor m/z	Precursor Charge	Peptide Sequence	Average Measured Retention Time (min)
Apolipoprotein E	APOE_RAT	538.298	2	LQAEIFQAR	20.02
γ-Synuclein	SNCG_RAT	444.245	2	EGVVGAVEK	12.29
Guanine nucleotide binding protein α	GNAO1_RAT	529.316	2	LLLLGAGESGK	22.75
Cyclic nucleotide gated channel β-subunit	CNGB1_RAT	540.322	2	LIEWLLHR	28.75
α-Crystallin A	CRYAA_RAT	588.317	2	TVLDSGISEVR	24.7
β-Crystallin B	CRYBB_RAT	635.317	2	IRDMQWHQR	7.47
Na+/K+-ATPase subunit α-1	ATP1A1_RAT	437.324	2	GVVVATGDR	24.83
Hexokinase 2	HK2_RAT	622.325	2	QIEETLAHFR	29.43
ATP synthase β-subunit	ATP5F1B_RAT	631.824	2	TIAMDGTEGLVR	26.8
